# Supplementary material for: Optimization of Extraction Process and Analysis of Biological Activity of Flavonoids from Leaves of Cultivated ‘Qi-Nan’ Agarwood
Source: Molecules. 2024 Apr 17;29(8):1828. doi: 10.3390/molecules29081828 (PMC11053590; doi:10.3390/molecules29081828)
Supplement: Supplementary file 1 [file molecules-29-01828-s001.zip]

Archive with 1 entries (1 files):
- molecules-2937845-supplementary.pdf
